# Supplementary material for: Change in Physical Performance Correlates with Decline in Quality of Life and Frailty Status in Head and Neck Cancer Patients Undergoing Radiation with and without Chemotherapy
Source: Cancers (Basel). 2021 Apr 1;13(7):1638. doi: 10.3390/cancers13071638 (PMC8037640; doi:10.3390/cancers13071638)
Supplement: Supplementary file 1 [file cancers-13-01638-s001.zip]

Archive with 3 entries (2 files):
- cancers-1116350-supplementary-xml/
- cancers-1116350-supplementary-xml/QoL surveys.pdf
- cancers-1116350-supplementary-xml/Supplementary table 1. frailty and qol.pdf
